# Supplementary material for: Determination of sialic acid in saliva by means of surface-enhanced Raman spectroscopy as a marker in adnexal mass patients: ovarian cancer vs benign cases
Source: J Ovarian Res. 2018 Jul 24;11:61. doi: 10.1186/s13048-018-0433-9 (PMC6058371; doi:10.1186/s13048-018-0433-9)
Supplement: Supplementary file 1 — Patients data participating in the sialic acid determination. (XLSX 18 kb) [file 13048_2018_433_MOESM1_ESM.xlsx]

## Sheet: O.C. PATIENTS DATA
no	Age	Exp Number	Pre-surgical diagnosis	Histopathological result	Histopathological result Score	Surgery Score		CA-125	Sialic acid concentration	Malignity Risk Index	BMI	Comorbility	Menarche (years)	Menstrual rhythm	gestations	Menopause State	Menopause Score	Transvaginal Ultrasound Score	IRM Total Points	IRM Score
1	25	980100	Right adnexal mass/Acute abdomen	EE broken / tecaluteinic cyst	1	1		17	2.133	1	26	0	13	1	1	Pre	1	1	17	1
2	43	979276	Right adnexal mass	Abscess/severe acute peritonitis	1	1		54	1.13	1	28	0	13	2	2	Pre	1	1	54	1
3	31	833506	Right adnexal mass	Endometriosis cyst	1	1		22	1.013	1	27	0	14	1	0	Pre	1	1	22	1
4	28	978924	Complex right adnexal mass	Mature Cystic Teratoma	1	1		44	1.097	1	26	0	13	1	1	Pre	1	1	44	1
5	37	980876	Right complex adnexal mass	Endometriosis cyst	1	1		17.2	1.76	1	32	2	11	1	2	Pre	1	1	17	1
6	34	981356	Right complex adnexal mass	Papillary serous cystadenocarcinoma poorly differentiated	2	1		879	27.5	2	20	0	15	1	2	Pre	1	3	2637	2
7	32	981372	Left adnexal mass	Endometriosis cyst	1	1		48	3.2	1	19	5	15	1	0	Pre	1	1	48	1
8	45	780428	Right adnexal mass	Simple serous cyst	1	2		24	1.51	1	26	0	14	1	1	Pre	1	1	24	1
9	41	976985	adnexal mass/pb occlusion	Intestinal endometriosis	1	1		149	13.45	1	28	0	13	1	2	Pre	1	1	149	1
10	27	970382	Right adnexal mass	Paratubal cyst	1	2		8	2.92	1	22	0	18	2	0	Pre	1	1	8	1
11	25	982267	Right adnexal mass	Tecalutein cyst	1	3		47.1	3.1	1	32	6	12	1	2	Pre	1	1	47	1
12	71	955045	Left adnexal mass	Serous Cystadenom	1	2		23	7.91	1	33	2	15	1	2	Post	2	1	23	1
13	26	938046	adnexal mass pb endometrioma	Endometriosis cyst	1	2		111	8.33	1	22	0	13	1	0	Pre	1	1	111	1
14	77	981684	Right adnexal mass	Mucinous and serosal cystadenoma	1	1		343	10.29	2	26	2	13	1	7	Post	2	3	3087	2
15	15	989861	Right adnexal mass	Chronic and granulomatous peritonitis	1	2		174	6.9	1	20	0	13	1	0	Pre	1	1	174	1
16	23	984057	Right adnexal mass	Crooked cystadenoma serous	1	1		13.1	1.03	1	32	0	10	1	0	Pre	1	1	13	1
17	31	667895	adnexal mass Pb disgerminoma	Ovarian carcinoma	2	1		90	27.5	2	30	0	12	1	0	Pre	1	3	270	2
18	43	985050	Left adnexal mass	Citardenoma Papilar Limitum Left ovary	2	1		3424	27.26	2	32	1	12	1	1	Pre	1	3	10272	2
19	47	786480	Left complex adnexal mass	Ovarian serous cystadenoma	1	2		31	2.32	1	34	0	10	1	0	Pre	1	1	31	1
20	76	972491	Pelvic mass	Cystadenocarcinoma	2	1		2028	39.2	2	23	2	15	1	0	Post	2	3	18252	2
21	16	985919	Giant adnexal mass	Serous cystadenoma with torsion data	1	2		26.5	3.05	1	36	0	13	1	0	Pre	1	1	26.5	1
22	18	985940	Complex adnexal mass	Mature cystic teratoma	1	1		17	4.32	1	27	0	13	2	0	Pre	1	1	17	1
23	48	980522	Left ovarian cyst	Endometriosis cyst	1	1		51	10.3	1	25	1	14	1	5	Pre	1	1	51	1
24	62	985868	Complex pelvic mass	Little differentiated endometrioid carcinoma	2	1		285	29.2	2	23	0	13	2	3	Post	2	3	2565	2
25	33	786869	Bilateral adnexal mass	Hemorrhagic cyst	1	2		21	2.74	1	30	0	16	1	0	Pre	1	1	21	1
26	28	983701	adnexal mass	Endometriosis cyst	1	1		102	3.1	1	29	0	15	1	0	Pre	1	1	102	1
27	56	980355	Right adnexal mass	Mature cystic teratoma	1	1		34	2.35	1	28	0	14	1	5	Post	2	1	102	1
28	45	531232	Right adnexal mass	Mucinous cystadenoma	1	1		34.6	8.3	1	32	0	12	1	3	Pre	1	1	34.6	1
29	45	986011	Bilateral adnexal mass	Mucinous Adenocarcinoma Mod Differentiated	2	1		247	27.45	2	22	0	12	1	0	Pre	1	3	741	2
30	56	956794	Right adnexal mass	Ovarian Serous Papillary Cystadenocarcinoma	2	1		718	28.6	2	25	1	15	1	0	Post	2	3	6462	2
31	52	987806	Abdominopelvic mass	Endometrioma / chronic endometriosis	1	1		37.1	6.19	1	31	0	14	1	7	Post	2	1	111	1
32	18	878713	Adnexal mass	High grade mucinous carcinoma	2	1		63.2	8.42	1	24	0	13	1	0	Pre	1	3	189	1
33	33	551603	Left adnexal mass	Serous cystadenoma	1	2		27	14.5	1	27	0	12	1	2	Pre	1	1	27	1
34	25	965539	Right adnexal mass	Mature cystic teratoma	1	1		38	2.3	1	32	3	18	2	1	Pre	1	1	38	1
35	29	989450	adnexal mass pb twisted cyst	Mature cystic teratoma	1	1		23	5.7	1	33	0	11	2	0	Pre	1	1	23	1
36	74	988326	Right adnexal mass	Papillary serous cystadenocarcinoma	2	1		54	6.2	2	24	7	15	1	0	Post	2	3	486	2
37	25	989459	Twisted left adnexal mass pb	Right serous cystadenoma / Cystoadenofibroma	1	1		17	4.6	1	20	0	14	1	2	Pre	1	1	17	1
38	69	989217	Adnexal mass pb ovarian cancer	Infarcted serous cystadenoma	1	1		52	3.6	2	38	1 y 2	12	1	8	Post	2	3	468	2
39	28	966410	Bilateral adnexal mass	Cystic endometriosis / stromal tumor of sexual cords	1	1		891	1.7	2	24	0	13	1	0	Pre	1	1	891	2
40	45	780424	Right adnexal mass	Simple serous cyst	1	2		18.6	1.98	1	26	0	13	1	3	Pre	1	1	18.6	1
41	67	985593	adnexal mass/SUA M	Granular cell tumor	2	1		22	4.5	1	29	0	12	1	12	Post	2	1	66	1
42	47	987838	Adnexal mass pb ovarian cancer	Ovarian serous cystadenoma of uncertain malignant potential	1	1		186	3.21	2	29	2	12	1	0	Pre	1	1	186	2
43	24	987073	Left adnexal mass	Cryptoadenocarcinoma serous papillary ovary	2	1		320	31.4	2	27	0	11	1	4	Pre	1	3	960	2
44	36	989745	Right adnexal mass	Mucinous cystadenoma	1	1		88.8	12.54	1	25	0	13	1	2	Pre	1	1	88	1
45	22	829248	Right adnexal mass, pb teratoma	Mature cystic teratoma	1	1		17.4	6.39	1	21	0	14	1	1	Pre	1	1	17	1
46	67	984968	Right adnexal mass	Ovarian clear cell carcinoma	2	1		1296	21.6	2	26	2	14	1	9	Post	2	1	3888	2
47	31	988801	Left adnexal mass	Fibroma with myxoid and hyaline degeneration	1	1		11.2	7.3	1	28	0	12	2	1	Pre	1	3	33.6	1
48	57	987093	Left adnexal mass	Simple serous cystadenoma	1	1		30.8	2.9	1	29	4	15	1	5	Post	2	1	90	1
49	53	855488	Complex adnexal mass	Papillary serous cystadenoma of uncertain malignant potential	2	1		9.7	28.4	1	26	0	13	1	2	Post	2	3	87.3	1
50	72	897722	Complex adnexal mass	Well differentiated endometrioid adenocarcinoma	2	1		3758	16.4	2	27	0	14	1	2	Post	2	3	11274	2
51	24	995887	Giant adnexal mass	Mucinous cystadenoma	1	1		134	12.9	1	20	0	14	1	1	Pre	1	1	134	1
52	46	995978	Right adnexal mass,pb ovarian cancer	Ovarian epithelial carcinoma	2	2		2350	20.8	2	22	0	16	2	3	Pre	1	3	7050	2
					CODE:	CODE:		CA-125	Sialic acid concentration	CODE				CODE:		CODE		CODE	CODE	CODE
					1 Benign	1 Benign	MEAN	356.294	10.2402	1 Benign				1 Regular		1 No		1	<200 1	1 Benign
					2 Cancer	2 Ovarian Cancer	STD. DEV	806.634	10.2496	2 Cancer				2 Irregular		2 Yes		3	> 200 2	2 Ov. Cancer
						3 Other source	MEDIAN	47.55	6.195
							MIN	8	1.013
							MAX	3758	39.2
